# Supplementary material for: Molecular characterization of chikungunya virus during the 2019 outbreak in the Democratic Republic of the Congo
Source: Emerg Microbes Infect. 2020 Sep 2;9(1):1912–8. doi: 10.1080/22221751.2020.1810135 (PMC8284967; doi:10.1080/22221751.2020.1810135)
Supplement: S_table_5_ROC_vs_DRC.xlsx [file TEMI_A_1810135_SM3784.xlsx]

## Sheet: Sheet1
ROC vs DRC
Nucleotide position	Gene	Reference allele	ROC allele	DRC allele	Substitution type
577	nsP1	T	T	C	Synonymous
766	nsP1	G	A	G	Synonymous
3685	nsP2	A	A	G	Synonymous
10053	E1	T	T	C	Synonymous
11073	E1	A	A	G	Synonymous
11469	UTR	C	C	T	N/A
