# Supplementary material for: Molecular characterization of chikungunya virus during the 2019 outbreak in the Democratic Republic of the Congo
Source: Emerg Microbes Infect. 2020 Sep 2;9(1):1912–8. doi: 10.1080/22221751.2020.1810135 (PMC8284967; doi:10.1080/22221751.2020.1810135)
Supplement: S_table_4_CHIKV_panel.xlsx [file TEMI_A_1810135_SM3783.xlsx]

## Sheet: Sheet1
Genbank accession number	Country	Year	Additional info
MK690206.1	ROC	2019	Diosso
HM045822.1	CAR	1978	HB78
HM045793.1	CARe	1986	256
JQ067624.1	CARe	2010	CHI2010
LC259094.1	Angola	2016	NIID54
KX262996.1	Cameroon	2006	667
KP003812.1	Gabon	2007	GABOPY1
KP003813.2	Brazzaville	2011	MRS1
AM258994.1	Reunion	2006	49
EF012359.1	Mauritius	2006	D57006
EU372006.1	India	2007	DRDE
FJ959103.1	Mauritius	2006
FN295485.3	Malaysia	2008	MY08065
GQ428215.1	India	2008
GU199353.1	China	2008
GU908223.1	Thailand	2009
KJ579184.1	Thailand	2013	BK46
KJ579185.1	Thailand	2013	BK57
KJ579187.1	Thailand	2013	BK68
KX262989.1	Italy	2007	Bianchi
KP003808.1	Madagascar	2006	MADOPY1
HQ846356.1	China	2010	GD115
HQ846359.1	China	2010	GD134
JQ065889.1	China	2010	DG895
JQ861260.1	Cambodia	2011
KC862329.1	Indonesia	2010	NL10
KF590566.1	Myanmar	2010	10Mdy30
AY549580.1	DRC	2000
AY549582.1	DRC	2000
AY549584.1	CAR	1996
HM045784.1	CAR	1984	DakArB16878
HM045812.1	Uganda	1982	UgAg4155
AY549583.1	DRC	2000
HM045823.1	Angola	1962	M2022
KP164570.1	Brazil	2014	BHI3745_H804709
KY055011.1	Brazil	2016	C302F
HM045792.1	RSA	1956
HM045805.1	RSA	1976	AR18211
HM045809.1	DRC	1960	LSFS
HM045811.1	Tanzania	1953	Ross
HM045821.1	Senegal	1963	A301
HM045806.1	India	1986	ALSA1
AY726732.1	Senegal	1983
AM258991.1	Seychelles	2005	209
AB860301.3	Phillipines	2013	112A
EF027134.1	India	2006	IND06AP3
EF027138.1	India	2006	IND06TN1
EF210157.2	India	2006
FJ445428.2	SriLanka	2007	LKRGCH1507
FJ807897.1	Indonesia	2007	0706aTw
FN295483.3	Malaysia	2006	MY0637348
GU199350.1	China	2008
HM045785.1	Senegal	1966	PM2951
HM045786.1	Nigeria	1964	IbH35
HM045788.1	India	1973	PO731460
HM045789.1	Thailand	1988	644188
HM045791.1	Indonesia	1983	JKT23574
HM045794.1	USA	2006	DHS4263CalifAB
HM045796.1	Thailand	1995	CO392
HM045797.1	Indonesia	1985	RSU1
HM045798.1	Senegal	1966	SH2830
HM045799.1	SriLanka	2007	SLCR3
HM045800.1	Phillippines	1985	Hu85NR001
HM045801.1	SriLanka	2007	SLCK1
HM045802.1	Thailand	1995	K0146
HM045804.1	Senegal	1981	IPDASH2807
HM045813.1	India	1963	Gibbs263
HM045807.1	Nigeria	1965	IbAn4824
HM045808.1	Thailand	1978	3412
HM045810.1	Thailand	1958	TH35
HM045814.1	Thailand	1975	1455
HM045815.1	Senegal	1979	ArD30237
HM045816.1	Senegal	1966	SH3013
HM045817.1	Senegal	2005	HD180760
HM045818.1	IvoryCoast	1981	ArA2657
HM045819.1	Senegal	1993	ArD93229
HM045820.1	IvoryCoast	1993	ArA30548
HQ456251.1	Comoros	2005	Com25
HQ456254.1	Kenya	2004	KPA15
JN558834.1	India	2009	SVUCTR
JN558835.1	India	2008	SVUKDP
JQ065891.1	China	2010	GZ1029
KC488650.1	China	2012	JC2012
KF283986.1	Comoros	2005	L2
KF283987.1	Comoros	2005	S7
KF318729.1	China	2012	chiksy
KF872195.1	Russia	2013	LEIV
KJ451622.1	Micronesia	2013	3807
KJ451623.1	Micronesia	2013	3462
KJ451624.1	Caribbean	2014	99659
KJ689453.1	Micronesia	2013	Yap13
KJ941050.1	USA	2006	R91064
KP164572.1	Brazil	2014	TR206_H804187
KR046227.1	Caribbean	2014	VE53
KR046231.1	Caribbean	2015	VE54
KR046232.1	Caribbean	2014	E56
KX702402.1	Haiti	2014
KY435459.1	Caribbean	2014	14.0509
KY435463.1	Suriname	2014	14.0444
KY435477.1	Guyana	2014	14.0222
KY435486.1	Caribbean	2014	14.0031
MG049915.1	Italy	2017	Lazio_INMI1
MG912993.1	China	2017	ZJQZ3
MG925665.1	China	2017	Henan001
MH507158.1	Italy	2017	Lazio_INMI2
NC001512.1	Onyongnyong
