# Supplementary material for: Molecular characterization of chikungunya virus during the 2019 outbreak in the Democratic Republic of the Congo
Source: Emerg Microbes Infect. 2020 Sep 2;9(1):1912–8. doi: 10.1080/22221751.2020.1810135 (PMC8284967; doi:10.1080/22221751.2020.1810135)
Supplement: S_table_3_CHIKV_ECSA_scheme.xlsx [file TEMI_A_1810135_SM3782.xlsx]

## Sheet: ChikECSA800.scheme
Primer_ID	Sequence	Multiplex_number	Length	Tm	GC%
ChikECSA_800_01_LEFT	TCTTACTGCTCTACTCTGCAAAGC	1	24	60.62	45.83
ChikECSA_800_01_RIGHT	CATGTGAAGCTGAGTTTGCCCT	1	22	61.4	50
ChikECSA_800_02_LEFT	GGGAAAAAGCTAAAACCGTGCG	3	22	61.17	50
ChikECSA_800_02_RIGHT	TCTGCTTCTTTTTCTGCGTCCC	3	22	61.39	50
ChikECSA_800_03_LEFT	CGGGTTGTCAATCCCTTTGAGG	2	22	61.46	54.55
ChikECSA_800_03_RIGHT	AATTTTGTATGGGCAGGCAGGG	2	22	61.48	50
ChikECSA_800_04_LEFT	CGACGTGGATCAGAGAAGATGC	4	22	61.11	54.55
ChikECSA_800_04_RIGHT	CGTGCTCTGACGTTGATGCATA	4	22	61.3	50
ChikECSA_800_05_LEFT	ACAACTGCAAATTGACTATCGTGGA	1	25	61.26	40
ChikECSA_800_05_RIGHT	TAGTCTCCTGTTGGCCGGTATG	1	22	61.54	54.55
ChikECSA_800_06_LEFT	GAGGCAGCATCCATTCTAGAAAGA	4	24	60.44	45.83
ChikECSA_800_06_RIGHT	ATCGTTCTTCGCGATGTCCATG	4	22	61.37	50
ChikECSA_800_07_LEFT	TGGCAGAAGGAATTTCACAACTCA	2	24	60.93	41.67
ChikECSA_800_07_RIGHT	CAGACTTGCTCATTGGCCTCTG	2	22	61.51	54.55
ChikECSA_800_08_LEFT	GGCAGAAAAGGATACAGCACCA	4	22	60.88	50
ChikECSA_800_08_RIGHT	CTCCGCTGTTTCTTGTACGACC	4	22	61.49	54.55
ChikECSA_800_09_LEFT	CCAGAAGAAGGCGAGGGAGAAA	1	22	62	54.55
ChikECSA_800_09_RIGHT	AAGAACTCATTGCATGCTGCCA	1	22	61.4	45.45
ChikECSA_800_10_LEFT	GTCAGAGACCCCAAAAGTCCCT	3	22	61.62	54.55
ChikECSA_800_10_RIGHT	TTCAGCCTCCTAACCAGCTCTC	3	22	61.48	54.55
ChikECSA_800_11_LEFT	AGGTGACTCCTGGTACAAAGCA	2	22	61.29	50
ChikECSA_800_11_RIGHT	TCAATTAGCCCTGTTCGTTGCC	2	22	61.46	50
ChikECSA_800_12_LEFT_new	GCAGACCCGCTAAAAAGGCT	4	20	60.8	55
ChikECSA_800_12_RIGHT	ATCGATGGTCCCCTTTACGTGT	4	22	61.48	50
ChikECSA_800_13_LEFT	CGCAGAGAGAGGATGTGCATGA	1	22	62.42	54.55
ChikECSA_800_13_RIGHT	GCGTTCTAGTGCTACGGGACTA	1	22	61.57	54.55
ChikECSA_800_14_LEFT	TTAACATGTTCTCCCCACCGCC	3	22	62.84	54.55
ChikECSA_800_14_RIGHT	GGTCCCCAAGTTCAGCATTACG	3	22	61.51	54.55
ChikECSA_800_15_LEFT_new	GCGGTGGCTCAAATGAAGGA	2	20	60.8	55
ChikECSA_800_15_RIGHT	GCCAACGTTTTACAGCAGCATG	2	22	61.48	50
ChikECSA_800_16_LEFT	GCTGCGATATACCTGTGGAACG	4	22	61.43	54.55
ChikECSA_800_16_RIGHT	CGTCTTTACTCTCAGGTGTGCG	4	22	61.23	54.55
ChikECSA_800_17_LEFT	CCTGGACACCTTTCGACAACAA	2	22	61	50
ChikECSA_800_17_RIGHT	CGTGATCTTCTGCACCCATGAC	2	22	61.57	54.55
ChikECSA_800_18_LEFT	TAACGCCGTCACTATTCGGGAA	3	22	61.78	50
ChikECSA_800_18_RIGHT_new	ACCTACATCTCTTCCGTTTGCC	3	22	60.4	50
