# Supplementary material for: Molecular characterization of chikungunya virus during the 2019 outbreak in the Democratic Republic of the Congo
Source: Emerg Microbes Infect. 2020 Sep 2;9(1):1912–8. doi: 10.1080/22221751.2020.1810135 (PMC8284967; doi:10.1080/22221751.2020.1810135)
Supplement: S_table_2_Sequencing_stats.xlsx [file TEMI_A_1810135_SM3781.xlsx]

## Sheet: Sheet1
Sequence name	Mapped reads	Mean coverage depth	Reference covered (%)
GENBANK_DRC_2019_MNFI024_HU	453113	31284.9	99.7817
GENBANK_DRC_2019_MNFI040_HU	839158	30360.4	100
GENBANK_DRC_2019_MNFI114_HU	542746	37411.5	99.8321
GENBANK_DRC_2019_MNFII180_HU	464842	32161.5	99.7985
GENBANK_DRC_2019_MNFII188_HU	753478	24237.1	100
GENBANK_DRC_2019_MAS236_HU	442032	30334.8	99.8321
GENBANK_DRC_2019_MAS325_HU	372508	26225.9	99.4374
GENBANK_DRC_2019_KAS002_AALBM	563473	31604.4	100
GENBANK_DRC_2019_KAS003_AALBF	355635	27563	85.3808
GENBANK_DRC_2019_KAS004_AALBF	469222	32992.6	100
GENBANK_DRC_2019_MAT010_AALBF	361825	23191.4	100
GENBANK_DRC_2019_MNF029_AAEG	428117	27539.9	100
GENBANK_DRC_2019_MAT001_AALB	661483	42896.8	100
GENBANK_DRC_2019_MAT005_AALBM	358542	23166	100
GENBANK_DRC_2019_MAT009_AALBF	441355	29128	100
GENBANK_DRC_2019_MAT011_AALBF	411272	26389	100
