# Supplementary material for: Molecular characterization of chikungunya virus during the 2019 outbreak in the Democratic Republic of the Congo
Source: Emerg Microbes Infect. 2020 Sep 2;9(1):1912–8. doi: 10.1080/22221751.2020.1810135 (PMC8284967; doi:10.1080/22221751.2020.1810135)
Supplement: S_table_1_RT-qPCR.xlsx [file TEMI_A_1810135_SM3780.xlsx]

## Sheet: Sheet1
CHIKV RT-qPCR		Target:	NSP1
Primer_ID	Sequence
ChikSI	5'-TGATCCCGACTCAACCATCCT-3'
ChikAsI	5'-CCGACTCAACCATCCTGGAT-3'
ChikSII	5'-GGCAAACGCAGTGGTACTTCCT-3'
ChikAsII	5'-GGCAGACGCAGTGGTACTTCCT-3'
ChikP FAM probe	5'-FAM-TCCGACATCATCCTCCTTGCTGGC-BHQ1-3'
PDV RT-qPCR		Target:	Haemagglutinin
Primer_ID	Sequence
PDV fwd	5'-GGTGGGTGCCTTTTACAAGAAC-3'
PDV rev	5'-ATCTTCTTTCCTCAACCTCGTCC-3'
PDV VIC probe	5'-VIC-ATGCAAGGGCCAATT-MGB-3'
